# Supplementary material for: A Comprehensive Review of Fortification, Bioavailability, and Health Benefits of Folate
Source: Int J Mol Sci. 2025 Aug 9;26(16):7703. doi: 10.3390/ijms26167703 (PMC12386915; doi:10.3390/ijms26167703)
Supplement: Supplementary file 1 [file ijms-26-07703-s001.zip]

Archive with 1 entries (1 files):
- ijms-3796472-supplementary.pdf
